# Supplementary material for: Homozygous PIGT Mutation Lead to Multiple Congenital Anomalies-Hypotonia Seizures Syndrome 3
Source: Front Genet. 2018 May 8;9:153. doi: 10.3389/fgene.2018.00153 (PMC5951959; doi:10.3389/fgene.2018.00153)
Supplement: Supplementary file 2 [file Table_1.XLSX]

## Sheet: Sheet1
Supplementary Table 1. Genes invovled in human GPI biosynthesis
Gene	Locations	OMIM ID	Steps in GPI biosynthesis	Functions	Related diseases	Phenotype ID	Inheritance Mode
PIGA	Xp22.2	311700	1	Synthesis of GlcNAc-PI	Multiple congenital anomalies-hypotonia-seizures syndrome 2/Paroxysmal nocturnal hemoglobinuria, somatic	300868/300818	XLR
PIGH	14q24.1	600154	1	Cytoplasmic ER-associated protein
PIGQ	16p13.3	605754	1	Stabilize the enzyme complex in the ER
PIGC	1q24.3	601730	1	Form a complex that has GPI-GlcNAc transferase (GPI-GnT) activity	Epilepsy and intellectual disability		AR
PIGP	21q22.13	605938	1	Expressed in tongue during development	Early infantile epileptic encephalopathy	617599	AR
PIGY	4q22.1	610662	1	Weakly with the other GPI-GnT complex proteins	Hyperphosphatasia with mental retardation syndrome 6	616809	AR
PIGL	17p11.2	605947	2	N-deacetylation of GlcNAc-PI	CHIME syndrome	280000	AR
PIGW	17q12	610275	4	Generating GlcN-acylPI	Hyperphosphatasia with mental retardation syndrome 5	616025	AR
PIGM	1q23.2	610273	5	Mannosyltransferase involved in the synthesis of the GPI core	Glycosylphosphatidylinositol deficiency	610293	AR
PIGX	3q29	610276	5	Stabilizes PIGM
PIGV	1p36.11	610274	6	Adds the second mannose to the GPI core	Hyperphosphatasia with mental retardation syndrome 1	239300	AR
PIGN	18q21.33	606097	7	Cancer chromosomal instability suppressor	Multiple congenital anomalies-hypotonia-seizures syndrome 1	614080	AR
PIGB	15q21.3	604122	8	Adds the third mannose to the GPI core
PIGO	9p13.3	614730	9	Transfer of phosphatidylethanolamine (PE) to the third mannose (Man3) of the GPI core	Hyperphosphatasia with mental retardation syndrome 2	614749	AR
PIGF	2p21	600153	9,10	Transfer of phosphatidylethanolamine (PE) to the third mannose (Man3) of the GPI core
PIGG	4p16.3	616918	10	Transfer of ethanolamine phosphate (EtNP) to the second mannose (Man2) of the major GPI species, H7	Mental retardation, autosomal recessive 53	616917	AR
PIGK	1p31.1	605087	11	Catalyzes the attachment of preformed GPI to proteins containing a C-terminal GPI attachment site
PIGS	17q11.2	610271	11	Catalyzes the attachment of preformed GPI to proteins containing a C-terminal GPI attachment signal
PIGU	20q11.22	608528	11	Cleave the GPI attachment signal peptide
PIGT	20q13.12	610272	11	Catalyzes the attachment of proteins to glycosylphosphatidylinositol	Paroxysmal nocturnal hemoglobinuria 2/Multiple congenital anomalies-hypotonia-seizures syndrome 3	615399/615398	AR
PGAP1	2q33.1	611655	Downstream of GPI biosynthesis	Inositol deacylation	Mental retardation, autosomal recessive 42	615802	AR
PGAP2	11p15.4	615187	Downstream of GPI biosynthesis	Fatty acid remodeling	Hyperphosphatasia with mental retardation syndrome 3	614207	AR
PGAP3	17q12	611801	Downstream of GPI biosynthesis	Fatty acid remodeling	Hyperphosphatasia with mental retardation syndrome 4	615716	AR
