# Supplementary material for: Homozygous PIGT Mutation Lead to Multiple Congenital Anomalies-Hypotonia Seizures Syndrome 3
Source: Front Genet. 2018 May 8;9:153. doi: 10.3389/fgene.2018.00153 (PMC5951959; doi:10.3389/fgene.2018.00153)
Supplement: Supplementary file 3 [file Table_2.XLSX]

## Sheet: Sheet1
	Clinical Features of diseases relating to GPI biosythesis genes deficiency
Gene mutations (References)	PIGA(1)	PIGC(11)	PIGP(12)	PIGY(2)	PIGL(3)	PIGW(4)	PIGM(5)	PIGV(6)	PIGN(7)	PIGO(8)	PIGG(9)	PIGT(10)	PGAP1(13)	PGAP2(14)	PGAP3(15)
GROWTH
	Long birth length		Poor growth	Poor growth	Long Birth length				Increased birth weight	Poor growth	Intrauterine growth retardation	Macrosomia	Short stature		Poor growth
	High birth weight				High birth weight						Poor growth
	Overgrowth
HEAD，FACE & NECK ABNOMALITIES
	Increased head circumference		Microcephaly	Microcephaly	Brachycephaly	Plagiocephaly	Broad nasal bridge	Midface hypoplasia	Macrocephaly	Microcephaly		Macrocephaly	Microcephaly	Microcephaly	Microcephaly
	Deceleration of head growth		Cortical visual impairment	Bitemporal narrowing	Prominent forehead	Midface hypoplasia	Broad nasal tip	Prognathism	Prominent sutures	Hypertelorism		Brachycephaly	Large ears		Large fleshy earlobes
	Microcephaly		Plagiocephaly	Thickened helices	Short philtrum	Prognathism		Short philtrum	Micrognathia	Long palpebral fissures		High forehead	Flattened nasal root		Hypertelorism
	Micrognathia			Fleshy earlobes	Overfolded helices	Hypertelorism		Hypertelorism	Coarse facies	Broad nasal bridge		Bitemporal narrowing	Large mouth		Upslanting palpebral fissures
	Malar flattening			Congenital cataracts	Conductive hearing loss	Long palpebral fissures		Long palpebral fissures	Bitemporal narrowing	Short nose		Long philtrum	Abnormal teeth		Broad nasal bridge
	Coarse facies			Cerebral visual impairment	Retinal coloboma	Arched eyebrows		Arched eyebrows	Frontal bossing	Broad nasal tip		Deep philtrum	Short neck		Broad nasal tip
	Overfolded helix			Deep-set eyes	Hypertelorism	Broad nasal bridge		Broad nasal bridge	Long philtrum	Tented mouth		Impaired vision	Cortical visual impairment		Tented upper lip
	Deafness			Long palpebral fissures	Epicanthal folds	Tented upper lip		Broad nasal tip	Large, fleshy ears			Abnormal eye movements	Retinal dystrophy		Thin upper lip
	Upslanting palpebral fissures			Strabismus	Broad, flat nasal bridge			Cleft palate	Overfolded helices			Strabismus	Abnormal electroretinogram		Cleft palate
	Cortical blindness			Depressed nasal bridge	Wide mouth			Downturned corners of the mouth	Low-set ears			Nystagmus
	Widely spaced eyes			Upturned nares	Full lips			Tented mouth	Posteriorly rotated ears			Hyperopia
	Depressed nasal bridge			Bulbous nasal tip	Cleft palate				Cupped ears			Depressed nasal bridge
	Short, anteverted nose			Wide mouth	Bifid incisor				Nystagmus			Open mouth
	Small mouth			High-arched palate	Widely spaced teeth				Wandering eyes			Tented lips
	Downturned corners of the mouth			Short neck	Webbed neck				Epicanthal folds			Downturned corners of the mouth
	Triangular mouth								Hypertelorism			High-arched palate
	High-arched palate								Depressed nasal bridge			Tooth abnormalities
	Gingival hyperplasia								Small nose			Premature loss of incisors
	Microdontia								Upturned nares
	Pointed teeth								Thin lips
	Widely-spaced teeth								Open mouth
	Short neck								High-arched palate
									Cleft palate
CARDIOVASCULAR
	Atrial septal defect				Transposition of great vessels		Portal hypertension	Ventral septal defect	Persistent foramen ovale	Atrial septal defect		Patent ductus arteriosus
					Ventricular septal defect		Venous thrombosis		Patent ductus arteriosus			Restrictive cardiomyopathy
					Tetralogy of Fallot				Lung hypoplasia
					Peripheral pulmonic stenosis				Diaphragmatic hernia
									Atrial septal defect
CHEST
	ND				Small nipples							Inverted nipples
					Low-set nipples
ABDOMEN
	Iron deposition		Poor feeding	Abdominal distress			Splenomegaly	Feeding problems necessitating tube feeding	Gastroesophageal reflux	Anal atresia		Poor feeding
	Hepatomegaly		G-tube needed	Poor feeding			Hepatic venous thrombosis	Anteriorly displaced anus	Anal stenosis	Anal stenosis
	Cirrhosis						Portal vein thrombosis	Anovestibular fistula	Imperforate anus
							Hepatomegaly	Anorectal anomalies
GENITOURINARY
	Duplicated collecting system			Increased echogenicity of the renal parenchyma	Hydronephrosis				Hypoplasia of the ureter	Vesicoureteral reflux		Nephrocalcinosis
	Small penis			Renal dilatation	Duplicated renal collecting system				Trabecular bladder			Renal cysts
	Vesicoureteral reflux				Ureteropelvic junction obstruction				Redundant ureter			Ureteral dilation
									Vesicoureteral reflux			Ureteral stenosis
									Hydronephrosis
									Hydrocele
									Dysplastic kidney
SKELETAL
	Joint contractures		Joint contractures	Joint contractures	Broad second toes			Hypoplastic toes	Hypoplasia of the distal phalanges	Broad halluces		Osteoporosis
	Enlarged fontanel		Short fingers	Osteopenia	Flattened occiput			Bilateral adducted forefoot	Narrow inferior iliacs	Plagiocephaly		Delayed bone age
	Prominent occiput			Hip dysplasia	Thickened palms			Hypoplastic terminal phalanges		Coronal synostosis		Abnormal skull shape
				Proximal limb shortening	Large hands			Tapered fingers		Brachytelephalangy		Premature close of sutures
				Brachyphalangy	Fifth finger clinodactyly/camptodactyly							Scoliosis
				Clinodactyly	Thickened soles							Secondary ossification centers
					Large feet							Wide and long femoral necks
												Short ulnae
MUSCLE, SOFT TISSUES												Osteopenia
	ND		Hypotonia	Muscle biopsy shows variation in fiber size									Neonatal hypotonia	Hypotonia	Hypotonia
				Rounded, atrophic fibers
				Increased fibrosis
SKIN, NAILS, & HAIR
	Hypoplastic nails				Sparse hair			Curved nails	Deep plantar crease	Hypoplastic or absent nails
	Ichthyosis				Migratory ichthyosiform dermatosis			Hypoplastic nails
	Seborrheic dermatitis				Thickened palms and soles
	Linear plaque-like scales				Light, fine hair
	Pigmentation abnormalities
NEUROLOGIC
	Hyperreflexia	Epilepsy responsive to AEDs or refractory	Seziure	Poor attention	Mental retardation	Hypsarrhythmia	Seizures, absence	Seizures	Choreoathetosis	Seizures	Delayed psychomotor development	Delayed psychomotor development	Delayed psychomotor development	Delayed psychomotor development	Delayed psychomotor development, severe
	Epileptic encephalopathy	Severe developmental delay	Developmental delay	Hyperactivity	Seizures	Tonic seizures	Seizures, atonic	Hypotonia	Cerebellar atrophy	Hypotonia	Seizures	Motor and intellectual disability, severe	Poor or absent speech delay	Mental retardation, severe	Inability to walk
	Severely delayed psychomotor development		Corpus callosum dysplasia	Delayed psychomotor development	Cerebral atrophy	Delayed psychomotor development, profound		Mental retardation, severe	Delayed psychomotor development	Delayed psychomotor development, moderate to severe	Hypotonia	Seizures	Seizures	Seizures	Lack of speech development
	Psychomotor arrest and regression		Refractory epilepsy	Developmental regression	Hypotonia			No speech development	Intellectual disability	Delayed speech and language development	Ataxia	Hypotonia	Dyskinetic movements	Disordered sleep patter	Seizures, generalized
	Lack of speech		Intellectual disability	Delayed speech	Violent behavior			Speech delay	Absent speech	Enlarged ventricles	Poor or absent speech	EEG abnormalities	Spasticity	Cerebral atrophy	Seizures, myoclonic
	Hypsarrhythmia		No vocalization	Aggressive outbursts	Self-abusive behavior			Athetoid and dystonic hand movements	Hyporeflexia		Hyporeflexia	Variable intracranial abnormalities	Hypertonia		Involuntary movements
	Burst-suppression pattern seen on EEG			Seizures, intractable				Moderate cortical atrophy	Hyperreflexia		Thin corpus callosum	Frontotemporal atrophy	Cerebral atrophy
	Irregular spike and slow waves			Truncal hypotonia				Delayed myelinization	Cerebral atrophy		Cerebellar hypoplasia	Cerebellar hypoplasia	Thin corpus callosum
	Myoclonic seizures								Tremor		Cerebral atrophy	Cerebral atrophy	Cerebellar hypoplasia
	Limb spasticity								Seizures			Primitive Sylvian fissures	Delayed myelination
	Axial hypotonia								Hypotonia				Stereotypic movements
	Thin corpus callosum								Spasticity
	Absence of the septum pellucidum
	Absence of the olfactory bulbs and tracts
	Hypoplastic cerebellum
	Cortical atrophy
	Neuronal loss
	Spongy gliosis
	Thinning of the corpus callosum
	White matter immaturity
	Abnormal cortical lamination
	Dysplastic pons
	Delayed myelination
	Scant iron deposition in the brain
PRENATAL MANIFESTATIONS
	Polyhydramnios			Polyhydramnios					Polyhydramnios			Polyhydramnios
	Fetal hydrops
LABORATORY ABNORMALITIES												Decreased alkaline phosphatase		Increased serum alkaline phosphatase	Hyperphosphatasia
				Increased serum creatine kinase		Increased serum alkaline phosphatase		Elevated alkaline phosphatase		Increased serum alkaline phosphatase		Increased serum calcium		Hyperphosphatemia	Increased serum alkaline phosphatase
				Increased alkaline phosphatase				Hyperphosphatasia		Hyperphosphatasia		Hypercalciuria
	Decreased expression of GPI-anchored membrane proteins	Decreased expression of GPI-anchored membrane proteins	Decreased expression of GPI-anchored membrane proteins	Decreased expression of GPI-anchored proteins on fibroblasts	Decreased expression of GPI-anchored membrane proteins	Decreased expression of GPI-anchored membrane proteins	Decreased expression of glycosylphosphatidylinositol-linked proteins on hematopoietic cells	Decreased expression of GPI-anchored proteins	Decreased expression of GPI-anchored proteins	Decreased expression of GPI-anchored proteins	Normal expression of GPI-anchored proteins	Decreased expression of GPI-anchored proteins	Decreased expression of GPI-anchored proteins	Decreased expression of GPI-anchored proteins	Decreased expression of GPI-anchored proteins
Depressed category of GP1-anchored proteins	CD16	CD14, CD16, CD55	CD16, CD55, CD59, CD87	CD59, CD55	CD59	CD59, CD14	CD59,CD24	CD16, CD55, CD59	CD16,CD18,CD24,CD59	CD59		CD16,CD24,CD59	CD48,CD59	CD55.CD59	CD16, CD24
References:
1.Kato, M., Saitsu, H., Murakami, Y., Kikuchi, K., Watanabe, S., Iai, M., et al., PIGA mutations cause early-onset epileptic encephalopathies and distinctive features. Neurology 82: 1587-1596, 2014.
2.Ilkovski, B., Pagnamenta, A. T., O'Grady, G. L., Kinoshita, T., Howard, M. F., Lek, M., et al., Mutations in PIGY: expanding the phenotype of inherited glycosylphosphatidylinositol deficiencies. Hum. Molec. Genet. 24: 6146-6159, 2015.
3.Ng, B. G., Hackmann, K., Jones, M. A, Eroshkin, A. M., He, P., et al., H. Mutations in the glycosylphosphatidylinositol gene PIGL cause CHIME syndrome. Am. J. Hum. Genet. 90: 685-688, 2012.
4.Chiyonobu, T., Inoue, N., Morimoto, M., Kinoshita, T., Murakami, Y. Glycosylphosphatidylinositol (GPI) anchor deficiency caused by mutations in PIGW is associated with West syndrome and hyperphosphatasia with mental retardation syndrome. J. Med. Genet. 51: 203-207, 2014.
5.Almeida, A. M., Murakami, Y., Layton, D. M., Hillmen, P., Sellick, G. S., Maeda, Y., et al., A. Hypomorphic promoter mutation in PIGM causes inherited glycosylphosphatidylinositol deficiency. Nature Med. 12: 846-851, 2006.
6.Krawitz, P. M., Schweiger, M. R., Rodelsperger, C., Marcelis, C., Kolsch, U., Meisel, C., et al., Identity-by-descent filtering of exome sequence data identifies PIGV mutations in hyperphosphatasia mental retardation syndrome. Nature Genet. 42: 827-829, 2010.
7.Nakagawa, T., Taniguchi-Ikeda, M., Murakami, Y., Nakamura, S., Motooka, D., Emoto, T., et al., A novel PIGN mutation and prenatal diagnosis of inherited glycosylphosphatidylinositol deficiency. Am. J. Med. Genet. 170A: 183-188, 2016.
8.Krawitz, P. M., Murakami, Y., Hecht, J., Kruger, U., Holder, S. E., Mortier, G. R., et al., Mutations in PIGO, a member of the GPI-anchor-synthesis pathway, cause hyperphosphatasia with mental retardation. Am. J. Hum. Genet. 91: 146-151, 2012.
9.Makrythanasis, P., Kato, M., Zaki, M. S., Saitsu, H., Nakamura, K., Santoni, F. A., et al., Pathogenic variants in PIGG cause intellectual disability with seizures and hypotonia. Am. J. Hum. Genet. 98: 615-626, 2016.
10.Kvarnung, M., Nilsson, D., Lindstrand, A., Korenke, G. C., Chiang, S. C. C., Blennow, et al., A novel intellectual disability syndrome caused by GPI anchor deficiency due to homozygous mutations in PIGT. J. Med. Genet. 50: 521-528, 2013.
11.Edvardson S, Murakami Y, Nguyen TTM, et al Mutations in the phosphatidylinositol glycan C (PIGC) gene are associated with epilepsy and intellectual disability Journal of Medical Genetics 2017;54:196-201.
12.Devon L. Johnstone, Thi-Tuyet-Mai Nguyen, Yoshiko Murakami, et al., Compound heterozygous mutations in the gene PIGP are associated with early infantile epileptic encephalopathy, Human Molecular Genetics, Volume 26, Issue 9, 1 May 2017, Pages 1706–1715
13.Bosch, D. G. M., Boonstra, F. N., Kinoshita, T., Jhangiani, S., de Ligt, J., Cremers, F. P. M., Lupski, J. R., Murakami, Y., de Vries, B. B. A. Cerebral visual impairment and intellectual disability caused by PGAP1 variants. Europ. J. Hum. Genet. 2015,23: 1689-1693.
14.Krawitz, P. M., Murakami, Y., Riess, A., Hietala, M., Kruger, U., Zhu, N., Kinoshita, T., Mundlos, S., Hecht, J., Robinson, P. N., Horn, D. PGAP2 mutations, affecting the GPI-anchor-synthesis pathway, cause hyperphosphatasia with mental retardation syndrome. Am. J. Hum. Genet 2013. 92: 584-589.
15.Howard, M. F., Murakami, Y., Pagnamenta, A. T., Daumer-Haas, C., Fischer, B., Hecht, J., Keays, D. A., Knight, S. J. L., Kolsch, U., Kruger, U., Leiz, S., Maeda, Y., and 9 others. Mutations in PGAP3 impair GPI-anchor maturation, causing a subtype of hyperphosphatasia with mental retardation. Am. J. Hum. Genet 2014. 94: 278-287.

## Sheet: Sheet2
Supplementary Table 2. Clinical Features of diseases relating to GPI biosythesis genes deficiency
Gene mutations (References)	PIGA(1)	PIGC(11)	PIGP(12)	PIGY(2)	PIGQ(16)	PIGL(3)	PIGW(4)	PIGM(5)	PIGV(6)	PIGN(7)	PIGO(8)	PIGG(9)	PIGT(10)	PGAP1(13)	PGAP2(14)	PGAP3(15)
Step in GPI biosynthesis	1	1	1	1	1	2	4	6	7	8	10	11	12	13	16	17
Gene locus	Xp22.2	1q24.3	21q22.13	4q22.1	16p13.3	17p11.2	17q12	1q23.2	1p36.11	18q21.33	9p13.3	4p16.3	20q13.12	2q33.1	11p15.4	17q12
Inheritant modes	XLR	AR	AR	AR	AR	AR	AR	AR	AR	AR	AR	AR	AR	AR	AR	AR
Growth disorder	Overgrowth	N/A	Poor growth	Poor growth	N/A	Increased birth weight	N/A	N/A	N/A	Increased birth weight	Poor growth	Poor growth	Increased birth weight	Poor growth	N/A	Poor growth
Head circumference anomalies	Microcephaly/Macrocephaly	N/A	Microcephaly/Plagiocephaly	Microcephaly	N/A	Brachycephaly	Plagiocephaly	(-)	(-)	Macrocephaly	Microcephaly/Plagiocephaly	N/A	Macrocephaly/Brachcephaly	Microcephaly	Microcephaly	Microcephaly
Multiple face dysmorphism	(+)	N/A	N/A	(+)	N/A	(+)	(+)	(-)	(+)	(+)	(+)	N/A	(+)	(+)	(-)	(+)
Visual impairment	(+)	N/A	(+)	(+)	N/A	(+)	(-)	N/A	(-)	(-)	(-)	N/A	(+)	(+)	N/A	(-)
Deafness	(+)	N/A	N/A	(-)	N/A	(+)	(-)	(-)	(-)	(-)	(-)	N/A	(-)	(-)	N/A	(-)
Cardiovascular anomalies	(+)	N/A	N/A	(-)	N/A	(+)	(-)	(+)	(+)	(+)	(+)	(-)	(+)	(-)	(-)	(-)
Poor feeding	(-)	N/A	(+)	(+)	N/A	(-)	(-)	(-)	(+)	(+)	(-)	N/A	(+)	N/A	N/A	N/A
Skeletal and joint anomalies	(+)	N/A	(+)	(+)	(+)	(+)	(-)	(-)	(+)	(+)	(+)	N/A	(+)	N/A	N/A	N/A
Genitourinary system anomalies	(+)	N/A	N/A	(+)	N/A	(+)	N/A	(-)	(-)	(+)	(+)	N/A	(+)	N/A	N/A	N/A
Hypotonia	(+)	N/A	(+)	(-)	(+)	(+)	(+)	(-)	(+)	(+)	(+)	(+)	(+)	(+)	(+)	(+)
Epileptic seizure	(+)	(+)	(+)	(+)	(+)	(+)	(+)	(+)	(+)	(+)	(+)	(+)	(+)	(+)	(+)	(+)
ID/DD	(+)	(+)	(+)	(+)	(+)	(+)	(+)	(+)	(+)	(+)	(+)	(+)	(+)	(+)	(+)	(+)
Structural anomalies on MRI	(+)	N/A	N/A	N/A	(+)	(+)	(-)	(-)	(+)	(+)	(+)	(+)	(+)	(+)	(+)	N/A
Polyhydramnios	(+)	N/A	N/A	(+)	N/A	N/A	N/A	N/A	N/A	(+)	N/A	N/A	(+)	N/A	N/A	N/A
Serum alkaline phosphatase	Increased	N/A	N/A	Increased	N/A	N/A	Increased	Increased	Increased	N/A	Increased	N/A	Decreased	N/A	Increased	Increased
Category of Decreased GPI-AP	CD16	CD14, CD16, CD55	CD16, CD55, CD59, CD87	CD59, CD55	CD59	CD59	CD14, CD59	CD24,CD59	CD16, CD55, CD59	CD16,CD18,CD24,CD59	CD59	(-)	CD16,CD24,CD59	CD48,CD59	CD55.CD59	CD16, CD24
Abbreviations: (+), Positive; (-), Negative; N/A, Not applicable or Not determined; XLR, X linked recessive; AR, Autosomal recessive.
References:
1.Kato, M., Saitsu, H., Murakami, Y., Kikuchi, K., Watanabe, S., Iai, M., et al., PIGA mutations cause early-onset epileptic encephalopathies and distinctive features. Neurology 82: 1587-1596, 2014.
2.Ilkovski, B., Pagnamenta, A. T., O'Grady, G. L., Kinoshita, T., Howard, M. F., Lek, M., et al., Mutations in PIGY: expanding the phenotype of inherited glycosylphosphatidylinositol deficiencies. Hum. Molec. Genet. 24: 6146-6159, 2015.
3.Ng, B. G., Hackmann, K., Jones, M. A, Eroshkin, A. M., He, P., et al., H. Mutations in the glycosylphosphatidylinositol gene PIGL cause CHIME syndrome. Am. J. Hum. Genet. 90: 685-688, 2012.
4.Chiyonobu, T., Inoue, N., Morimoto, M., Kinoshita, T., Murakami, Y. Glycosylphosphatidylinositol (GPI) anchor deficiency caused by mutations in PIGW is associated with West syndrome and hyperphosphatasia with mental retardation syndrome. J. Med. Genet. 51: 203-207, 2014.
5.Almeida, A. M., Murakami, Y., Layton, D. M., Hillmen, P., Sellick, G. S., Maeda, Y., et al., A. Hypomorphic promoter mutation in PIGM causes inherited glycosylphosphatidylinositol deficiency. Nature Med. 12: 846-851, 2006.
6.Krawitz, P. M., Schweiger, M. R., Rodelsperger, C., Marcelis, C., Kolsch, U., Meisel, C., et al., Identity-by-descent filtering of exome sequence data identifies PIGV mutations in hyperphosphatasia mental retardation syndrome. Nature Genet. 42: 827-829, 2010.
7.Nakagawa, T., Taniguchi-Ikeda, M., Murakami, Y., Nakamura, S., Motooka, D., Emoto, T., et al., A novel PIGN mutation and prenatal diagnosis of inherited glycosylphosphatidylinositol deficiency. Am. J. Med. Genet. 170A: 183-188, 2016.
8.Krawitz, P. M., Murakami, Y., Hecht, J., Kruger, U., Holder, S. E., Mortier, G. R., et al., Mutations in PIGO, a member of the GPI-anchor-synthesis pathway, cause hyperphosphatasia with mental retardation. Am. J. Hum. Genet. 91: 146-151, 2012.
9.Makrythanasis, P., Kato, M., Zaki, M. S., Saitsu, H., Nakamura, K., Santoni, F. A., et al., Pathogenic variants in PIGG cause intellectual disability with seizures and hypotonia. Am. J. Hum. Genet. 98: 615-626, 2016.
10.Kvarnung, M., Nilsson, D., Lindstrand, A., Korenke, G. C., Chiang, S. C. C., Blennow, et al., A novel intellectual disability syndrome caused by GPI anchor deficiency due to homozygous mutations in PIGT. J. Med. Genet. 50: 521-528, 2013.
11.Edvardson S, Murakami Y, Nguyen TTM, et al Mutations in the phosphatidylinositol glycan C (PIGC) gene are associated with epilepsy and intellectual disability Journal of Medical Genetics 2017;54:196-201.
12.Devon L. Johnstone, Thi-Tuyet-Mai Nguyen, Yoshiko Murakami, et al., Compound heterozygous mutations in the gene PIGP are associated with early infantile epileptic encephalopathy, Human Molecular Genetics, Volume 26, Issue 9, 1 May 2017, Pages 1706–1715
13.Bosch, D. G. M., Boonstra, F. N., Kinoshita, T., Jhangiani, S., de Ligt, J., Cremers, F. P. M., Lupski, J. R., Murakami, Y., de Vries, B. B. A. Cerebral visual impairment and intellectual disability caused by PGAP1 variants. Europ. J. Hum. Genet. 2015,23: 1689-1693.
14.Krawitz, P. M., Murakami, Y., Riess, A., Hietala, M., Kruger, U., Zhu, N., Kinoshita, T., Mundlos, S., Hecht, J., Robinson, P. N., Horn, D. PGAP2 mutations, affecting the GPI-anchor-synthesis pathway, cause hyperphosphatasia with mental retardation syndrome. Am. J. Hum. Genet 2013. 92: 584-589.
15.Howard, M. F., Murakami, Y., Pagnamenta, A. T., Daumer-Haas, C., Fischer, B., Hecht, J., Keays, D. A., Knight, S. J. L., Kolsch, U., Kruger, U., Leiz, S., Maeda, Y., and 9 others. Mutations in PGAP3 impair GPI-anchor maturation, causing a subtype of hyperphosphatasia with mental retardation. Am. J. Hum. Genet 2014. 94: 278-287.
